# Supplementary material for: Identification and Characterization of Lipid Droplet-Associated Protein (LDAP) Isoforms from Tung Tree (Vernicia fordii)
Source: Plants (Basel). 2025 Mar 5;14(5):814. doi: 10.3390/plants14050814 (PMC11901875; doi:10.3390/plants14050814)
Supplement: Supplementary file 1 [file plants-14-00814-s001.zip]

Archive with 8 entries (8 files):
- [FULL] Supplemental Figure Captions.pdf
- Figure S1.PNG
- Figure S2.PNG
- Figure S3.PNG
- Figure S6.PNG
- FigureS4.png
- FigureS5.png
- Table S1 & Table S2.xlsx
