# Supplementary material for: Identification and Characterization of Lipid Droplet-Associated Protein (LDAP) Isoforms from Tung Tree (Vernicia fordii)
Source: Plants (Basel). 2025 Mar 5;14(5):814. doi: 10.3390/plants14050814 (PMC11901875; doi:10.3390/plants14050814)
Supplement: Supplementary file 1 [file plants-14-00814-s001.zip › Table S1 & Table S2.xlsx]

## Sheet: Table S1
Table S1. List of VfLDAP and AtLDAP homologs used for phylogenetic analyses (Figure 1), AlphaFold-predicted protein structures (Figure 2 and Figure S2), as well as precent deduced amino acid sequence identity matrix (Figure S1). Included are the *Phytozome (https://phytozome-next.jgi.doe.gov/), ˚TAIR (https://www.arabidopsis.org/) and tung tree transcript accessions (Cui et al., 2018) as well as …
VfLDAP1 Homologs					VfLDAP2 Homologs					VfLDAP3 Homologs
Species	Protein Identifier	Annotation	AA Sequence		Species	Protein Identifier	Annotation	AA Sequence		Species	Protein Identifier	Annotation	AA Sequence
Vernica fordii	translated from tung.gene.scaffold86.00052	VfLDAP1	MESEKKTNQEGPELKRLGFVRIAAVQTLMCVSNLYNYAKQNSGPLRSTVGTVEGAVTTVVGPVYRKFKDVPDDLLVFLDKKVDEGTREFDKHAPPVAKKAVSRAQSLIQIASYKVQELVQQASVGGPRAALHYAARESKHTVLTQSVKVWIKANQFPVIHTVADKAFPTAAHWSEKYNHVVKNMTQKGYPVFGYLPLVPIDEIAKAYNKENATADKSDLSDSD		Vernica fordii	translated from tung.gene.scaffold608.00013	LDAP2	MAESELKQQTEMVQDDDRNKLKYLDFVQVAAIYVLVCFSTIYEYAKENSGPLKLGVQTVEGTVRTVIGPVYDKFRDVPIELLKFVDRKVDDSLSELDRHVPSLVKQASSQARAVACEVQRAGMLDAAKSIAKTMYTKYEPTAKELYCKYEPVAEHYAVSAWRSLNRLPLFPQAAHIAVPTAAYWSEKYNQVVGYTADRGYTVAAYLPLIPIERIAKVFDEIVDGPSLSTNGKGVRAQ		Vernica fordii	translated from tung.mrna.scaffold251.00189	LDAP3	MAERDVNLQQQMTKEEEERLKYLEFVQVAAIHAVMTFVNLYLYAKDKSGPLKPGVETVEGTVKSVVGPVYDKYHDVPIEVLKFVDRKVDESVNGLDRRVPPVVKQVSAQAFSVAREAPVAARAVASEVQRAGVKETASGLAKNLYTKCEPKAKELYTKYEPKAEQCAVTAWRKLNQLPLFPHVAQVVVPTAAYCSEKYNQTVLSTAEKGYRMSSYLPLVPTERIAKVFRNEEPLYTPLVSS
Ricinus communis	*R.communis v0.1|29929.m004653	RcLDAP1	METEKKMNSKELKHLGFVRMVAVQTLVCVSNLYDYAKQNSGPLRSTVGTVETAVTTVVGPVYQKFKDLPDHLLVFVDNKVDEGTQKFDKHAPPVAKQVASQAQTLMQVALQKVQELVNEARVGGARAAVHFAAKESKHLALTQSVKVWIKLNQFPAVHTVADMAVPTAAHWSEKYNHVIKDMTQKGHTLFGYLPLVPVDEIAKAFKQGKTKAGEKANVAAHQSDSSDSD		Manihot esculenta	*M.esculenta v8.1|Manes.05G063700.1.p	MeLDAP2	MAEIEVKEQAEMVQDNDKKLKYLDFVQAAAIYVLICFSAIYDYAKENSGPLKLGVQTVEGTVKTVIGPVYEKFRDVPFELLKFVDLKVDHSLSELDRHVPSLVKQASSQARAVAWEVRRAGMVDAAKSIAKTMYTKYEPTAKELYCKYEPVAERYAVSAWHALNLLPLFPRAAEVAVPTAAYWSEKYNLVVSQTAERGYTAASYLPLIPIEKIAKVFQEDDNGPTVSASEEVVTAQ		Ricinus communis	*R.communis v0.1|30128.m008823	RcLDAP3	MAEQNVNLQQQMAKENEERLKYLEFVQVAALHAVMTFANLYVYAKDKAGPLKPGVETVEGTVKSVVGPVYDKFHDVPIEVLKFVDRKVDESVTKLDRRVPPVVKQVSAQAYSVAREAPVAARAVASEVQRTGVKETASGLAKTLYAMYEPKAKELYSKYEPKAEQCAVSAWRKLNQLPLFPQVAQVFVPTAAYCSEKYNQTVVSTAEKGYRVSSYLPLVPTQKIAQVFRNEVPESAPIASS
Manihot esculenta	*M.esculenta v8.1|Manes.13G012400.2.p	MeLDAP1	MEIEKKNPDLKRLGFVRIAAIQALVCVSNLYDYAKQNLGPLRSTVGTVESAVTTVVSPVYRKFKDLPDELLLYLDNKVDEGTRKFDKNAPPVAKQAVSQAHSWLQIASEKAQELVNEARVGGPRAAVRYATSEFKRLALTQSVKAWIKLNEFPVVHTVADMAVPTAAHWSEKYNHLVKGMAEKGYTVFGYVPLVPIDDIAKAYKQGKAEKKANETAHKSDSSDSD		Ricinus communis	*R.communis v0.1|30129.m000374	RcLDAP2	MAESEVEELTLLVPDDDKKLKYLDFVQAAAVYVLACFSSIYEYAKENSGPLKPGVKTVEATVKTVIGPVYDKFRDIPFELFKFVDRKIENFLGELGRLVPSLVKHASNQARSVACEVQRAGVVDAAKNIAKRVYEMYEPMAWELYCMYEPVAEHYAVSVWRCLNRLPLFPQAAQIAVPTAAYWSEKYNEIVCYTADRGYPAAAYLPLIPIEWIAKVFDGGVNGPTISSNGEAVTEL		Manihot esculenta	*M.esculenta v8.1|Manes.08G117800.1.p	MeLDAP3	MAEGEGNVNVQQQMVNDEEENLKYLEFVQVAAIHAVVTFTNLYLYAKDKSGPLKPGVETVEGTVKSVVGPVYDKFHDVPNEVLKFVDRKVDESVTSLDRRVPPVVKQVSVQAYSVAREAPGAARAVVSEVHNSGVKETASGLAKTLYTKCEPKAKELYSKYEPKAEQCAVTAWRKLNQLPLFPQVAHVVVPTAAYCSEKYNQTVLSTAEKGYRVSSYLPLVPTERIAKVFSDDVVQSPECVSS
Citrus sinensis	*C.sinensis v1.1|orange1.1g026954m	CsLDAP1	METERKKQELRHLGFMRIAAIQALVCVSSLYDYAKRNSGPLRSPVGTVESAVTAVVGPVYQKFKGVPDDLLVFLDKKVDEASRKFDEHAPPLAKRVASQVHSLIETASQKAQNLVSEAQTGGPRAAVHYAAAESKHLLVTNSVKAWYKLNHYALFHTMADMAVPTAAQWSKKYNHLVVEMTKKGYTVFGYLPLVPIDDIAKAFKQSEAPKKEDAPEKEDAKEKDSSSDSD		Hydrangea quercifolia	*H.quercifolia v1.1|Hyque.04G191200.1.p	HqLDAP2	MAESEAQQPPETVQENENGLKYLDFVQVAAIYVIVCFSTLYDYAKENSGPLKPGVQTVEGTVKTVIGPVYEKFHDVPFELLKFVDRKVDDTINELDRHVPSLLKQASSQAFSAAQKAPEVARAVASEVNRDGLVDTAANLAKTVYTKYEPVAKELYSEYEPVAEQHAVSAWRALNRLPLFPQVAHIAVPTAAYWSEKYNQTVCYTSERGYTVSSYMPLIPIDKIAKVFEDGEHGPTVSTIGEEVDVVAQ		Salix purpurea	*S.purpurea v5.1|Sapur.005G019100.1.p	SpLDAP3	MAENDVNMQQQLDKEEEERRLKYLQFVQVAAVHAVLTFTNLYIYAKDKTGPLKPGVETVEGTVKTVVGPVYDKFRDVPIEFLKFVDRKVDESVTNMDNHVPPLVKQVSSRALLAAQNAPVAARAVASEVQRAGVKETASELAKNVYSKYEPTAKELYSKYEPKAEQAAVSAWRKLNQLPLFPQVAQVVVPTAAFCSEKYNQTVLSTAEKGYKVSSFLPLVPTEKIAKVFSDEVPVSAPLVSS
Malus domestica	*M.domestica v1.1|MD01G1161800	MdLDAP1	MATVDKGVEIGKEKELKHLGFLRVAAIQTLVCISNLYDYAKQNSGPLRSMVGTVEGAVTAVVGPVYRKFKGVPDDVLTFLDAKVDEATDKFDKHAPVAKQVASQAHCLIQKAAEKGQRIVREAETGGPRAAIHYAATEYKNFVLNQSVKLWVGLNKYPSIHTVAQKAAPTAAHWSGKYNHIVKDLTRKGYAIFGYLPLVPIDEMSKAVEKGETEADFIVN		Betula platyphylla	*B.platyphylla v1.1|BPChr05G24761	BpLDAP2	MADAEPKRPTEAVQDDEKMLKYLDFVQVAAIYILVCFSTLYEYAKESSGPLKPGVQTVEGTVKTVIGPVYERFHDVPFELLKFVDRKVDESLRELDRHVPSLVKQASSQAFTVAHKAPEVARAVASEMQRAGVVDAAKSISRTVYTKYEPTAKELYASYEPVAEQYAVTAWRSLNRLPMFPQVAQIAIPTAGYWTDKYNQAVCYSADRGYAVAEYLPFIPKEKIAKVFEEADGGPSANGEAVAVAQ		Populus deltoides	*P.deltoidesWV94 v2.1|Podel.05G025800.1.p	PdLDAP3	MAENDVNMQQQLDKEEEERRLKYLQFVQVAAVHAVLTFTNLYIYAKDKAGPLKPGVETVEGTVKSVVGPVYDKFREVPIEVLKFVDRKVDESVTNMDNHVPPLVKQVSSRALLAAQNAPVAAQAVASEVQRAGVKETASELAKSVYSKYEPTAKELYSKYEPKAEQAAVSAWRKLNQLPLFPQVAQVVVPTAAFCSEKYNQTILSTAEKGYKVSLYLPLVPTEKIAKVFSVEVPESAPLVSS
Carya illinoinensis elliott	*C.illinoinensis_elliott v1.1|CiEll.05G099900.2.p	CiLDAP1	MASDTETETKNQRLKHLGFVRMAAIHTLVCASNLYDYAKQNSGPLRSTVSTVEGAVTTVVGPVYEKFKGVPDDLLVFFDKKIDETSQKFDEHAPPLAKGVVSKAHGLIQKASEKAQKLAREAQIGGPRAAVHYAASEYKQFLLSQSLKMWIGLNQFPPLHAVAGKAGPAAAHLSDKYNHVVKDMTQKGYPIFGYLPLVPLDEISKAVKQNGYGQGGDAAASAQHKSDSSDSD		Vitis vinifera	*V.vinifera v2.1|VIT_207s0005g00170.1	VvLDAP2	MAESEAKQQPETVHGEEKRLKYLDFVQVAAIYVIVCFSSLYEYAKENSGPLKPGVQTVEGTVKTVIGPVYEKFYDVPFELLMFVDRKVEASIYELERHVPSLVKRASCQAITVAQKAPELALAVASEVQRAGVVDTAKNITKNVYSKYEPTAKELCSKYEPVAEQYAVSAWRSLNRLPLFPQVAQVVVPTAAYWSEKYNQSVSYTAERGYTVALYLPLIPTERIAKVFEEASALPTVETNGNAIPLAQ		Populus trichocarpa	*P.trichocarpa v4.1|Potri.005G025700.1.p	PtLDAP3	MAENDVNMQQQLDKEEEERRLKYLQFVQVAAVHAVLTFTNLYIYAKDKAGPLKPGVETVEGTVKSVVGPVYDKFREVPIEVLKFVDRKVDESVTNMDNHVPPLVKQVSSRALLAAQNAPVAARAVASEVQRAGVKETASELAKSVYSKYEPTAKELYSKYEPKAEQAAVSAWRKLNQLPLFPQVAQVVVPTAAFCSEKYNQTILSTAEKGYKVSLYLPLVPTEKIAKVFSVEVPESAPLVSS
Cleome violacea	*C.violacea v2.1|Clevi.0014s1172.1.p	CvLDAP1	MESANKNKEPELKHLGFVRIAAIQALVCVSNLYDYAKQNSGPLKSTVGTVEGAVTAVVSPVCDKFKDVPDSLLVFVDHKVDEASHKFDKHAPPLAKQAVSQANILIHKATEKAQNLVKVAQTGGAKAAFNYAATEYKNFVVTNSVKAWAKLNQYKPVHKVADKALPVAANLSEKYNHLVVDMTQKGYPVVGYLPLVPVDDIVKAYRKEDAAPKKGEADAQKSSSDSDSD		Populus trichocarpa	*P.trichocarpa v4.1|Potri.002G206000.1.p	PtLDAP2	MAESEPKQPAEMVEGDEKNLKYLDFVQMAAIYMVVCFSSVYRYAKENSGPLKPGVRTVEDTVRTVIGPVCDKFYGVPFQLLKFVDHKIDESLRGLDRQVPSQVKRVSIQARAVAYEIQRTGVVDAAMNITKTMYSKYEPTARELYYKYEPVAEQYAVLAWRSLNRLPLFPQVAQIAVPTAAFWSEKYNQVVGSAAEEGYTIALYLPLIPIERISKVFDESIGEPVVSTNGVVAY		Carica papaya	*C.papaya ASGPBv0.4|evm.model.supercontig_48.93	CpLDAP3	MAHEDSNSQKQEMTKEEEQRLKYLQFVQVAAFHAVVCVAHLYEKAKEKSGPLKPGVETVEGTVKSVVGPVYDKFHDVPIELLKFVDRKVDESVTELDRRMPPVLKQVSAQAFSAAQKAPVMARSVASEVHRAGVVDTASGFAKSVYTKCEPTAKELYSKYEPKAEQCAASAWRKLNQLPLFPQVAQVVIPTAAYCTEKYNQTVVSTAEKGYRVSSYLPLVPTKKIAKIFGEEEKTEYQPMISSSS
Castanea dentata	*C.dentata v1.1|Caden.03G159900.1.p	CdLDAP1	MDTNTMREMEIERRMKRELKHLGFVRMVAIHALVCVSNIYDYAKQNSGPLRSTVSTVESAVTTVVGPVYRKIQGVPDDLLVFLDDKVDEATHKFDEHAPPLAKQVVSKTNNLIHKASQKAHKLVNEAQTGGPRAAVHYAVSEYKQFLLSQSVKIWVGLNQCSPFHKVAEKAVPAAAHWLEKYNHLVKGLTQKGYPIFGYMPLVPVEEISKAVKQGEAGKKGDTAASSGHKSDSSDSD		Castanea dentata	*C.dentata v1.1|Caden.10G135500.2.p	CdLDAP2	MADSSEPKRPSETSVRAEENKKGLKYLDFVQVAAIYIVVCFSSLYEYAKENAGPLKPGVQTVEGTVRTVIGPVYEKFHDVPFELLKFVDRKVDESMGELDKHVPSLVKQASSKALVVVHKAPEVALAVASEVQRAGVVDTAKSVSRTVYTKYEPTAKELYTRYEPVAEHYAVLAWHSLNRLPLFPQVAHIVIPTASYWSDKYNQVVCHSAQRGCAVATYLPLIPKEKISKVFREADSGPAVTTNGEAVAMSQ		Carya illinoinensis	*C.illinoinensis_Pawnee v1.1|CiPaw.07G021300.1.p	CiLDAP3	MAEGDFRSQDGMTREEEEQMRLKYLEFVQVATIHAALCFSSLYCYAKGKSGPLKPGVETVEGTVKNVVGPVYDKFHDVPVEVLKYVDRKVDASVTELDRRVPPIIKQASSQAFSAAQSAPVVARAVASEVKRAGVVDTASGIAKSVYTKCEPTAKDLYSKYEPKAEQCAVSAWRKLNQLPLFPQVAQVVVPTAAYCTEKYNQTVRDTAEKGYKVSSYLPLVPTEKIAKVFSGDGAESEPLVSGGNEAAVAAH
Populus trichocarpa	*P.trichocarpa v4.1|Potri.001G055300.2.p	PtLDAP1	MEVENSKRKDLDLKHLGFVRIAAIQVLVCVSNLYDYAKRNSGPLRSAVGTVEGTVNAVVGPVYEKFKGVPDHLLVFLDHKVDEATIKFDKRAPPVAKQVVSQARYLIEKASEKAKVLANEFQAGGPRAAVHYVSTESKHLFLTESVKVWVKLDQYPSVHKVAEVAVPTAAHWSEKYNHFVKEMSQKGYVVFGYLPVVPVDEISNAFKQGEAEKKEDATAHKDSDSSDSD		Malus domestica	*M.domestica v1.1|MD11G1305000	MdLDAP2	MADSEASQSTETVRVDEKNLKYLEFVQVASIYVVVCFSSLYEYAKENSGPLKPGVQTVEGTVRTVTGPVYEKFHDLPFQLLRFVDRKVDESLSEVDRHVPVLVKQVSSQALSVARAVERGGLVDTAKNLTGSLYAKCEPVAEQVYYKYEPVAEQYAVSAWRALNRLPLFPQVVHITVPTASYWSDKYNRAVGYTVNRGYSVAAYLPLIPTERIAKLFDEAENGVAVSTNGGDVVVEQ		Corylus americana var. winkler	*C.americana_var._winkler v1.1|CamerWinkler.02G054600.1.p	CaLDAP3	MAEGDLRSQQEISEEEQTLKYLEFVQVATIHALICLSNVYGYAKDKSGPLKTGVESVEGTVKSVVGPVYDKFHDVPIEVLKFVDRKVDESVTELDRRVPPTIKQASSQAFSAAQRAPVVARAVASEVKRAGVVDTASGIAKSVYTKCEPTAKDLYSKYEPKAEQCAVSAWRKLNQLPLFPQVAQAVLPTAAYCTEKYNETVLSTAEKGYKVSSYLPLVPTERIAKVFSGDGAESEPLVPGGSEAAVAAN
AtLDAP1 Homologs					Castanea mollissima	*C.mollissimaMahoganyHAP1 v1.1|CmMahoganyH1.10G113800.2.p	CmLDAP2	MADSSEPKQPSETSVEENKKGLKYLDFVQVAAIYIVVCFSSLYEYAKENAGPLKPGVQTVEGTVRTVIGPVYEKFHDVPFELLKFVDRKVDESMGELDKHVPSLVKQAVSKALVVVHKAPEVALAVASEVQRAGVVDTAKSVSRTVYTKYEPTAKELYTRYEPVAEHYAVLAWHSLNRLPLFPQVAHIVIPTASYWSDKYNQVVCHSAQSGCAVATYLPLIPKEKISKVFKEADSGPAVTTDGEAVAMSQ		Corylus avellana	*C.avellana_cv._Jefferson_HAP1 v4.0|Corav.Jeff.Hap1_g6877.t2	CavLDAP3	MAEGDLRSQQEISEEEQTLKYLEFVQVATIHALICLSNVYGYAKDKSGPLKPGVESVEGTVKSVVGPVYDKFHDVPIEVLKFVDRKVDESVTELDRRVPPTIKQASSQAFSAAQRAPVVARAVASEVKRAGAVDTASGIAKSVYTKCEPTAKDLYSKYEPKAEQCAVSAWRKLNQLPLFPQVAQAVLPTAAYCTEKYNETVLSTAEKGYKVSSYLPLVPTERIAKVFSGDGAESEPFVPGGSEAAVAAN
Species	Phytozome Identifier	Annotation	AA Sequence		Corylus avellana	*C.avellana_cv._Jefferson_HAP2 v4.0|Corav.Jeff.Hap2_g6375.t2	CaLDAP2	MADAENKRPTETVQDDQKRLKYLDFVQVAVIYSVVCFSTLYDYAKESSGPLKSGVHAIEGTVKTVIGPVYERFHDVPFDLLMFVDRKVDESMRELDRHVPSLVKQASSQALTVAHKAPEVARAVASEMQRAGVVDTAKSITRTAYTKYEPTAKELYASYEPVAEKYAVTAWRSLNRLPMFPQVAQIAIPTAGYWTDKYNQAVCYSAERGYAVAEYLPLIPKEKIAKVFEETDGGPGPSANGEVVDVAQ		Notholithocarpus densiflorus	*N.densiflorusRogue1HAP2 v1.1|NdRogue1H2.03G034300.1.p	NdLDAP3	MAEGDLKPQQQEMTEEEKRLKYLQFVQVAAIHTIMCFTNLYVYAKDKSGPLKTGVETVEGTVKSVVGPVYDKFHDVPIEVLKYVDRKVDESVIRLDRRVPPTIKQVSSQAVSAAQKAPVVAQAVASEVKRAGVVDTASGLAKSVYTKYEPTAKELYFKYEPKAEQCAKSAWHKLNQLPLFPQVAQVVVPGAAYCTEKYNQTVRSTAEKGYRVSSYLPLVPTEKIAKVFRADGPESEPKIAKVSRADGPESEPKIAKVFRADGAESEPKIANNVFRADGVASELLVSSEKEAAAVSAH
Arabidopsis thaliana	˚AT1G67360	AtLDAP1	METEKKNSKEVALKHLAFVRIATIHILASVSNLYEYAKQNSGPLKSAVEKVEGAVTTVVTPVYQKFKDVPDSLLVFLDHKVGEVSYKFDEHAPPMAKKVVNQAHVLIYKATEKAQSFVKEARTGGPKAAFNYAATEYKFFVVTNSVKVWAKLNQYKPIHAMGDKALPVAAHFSSRYNDLVTDMTNMGYSLVGYLPLVPVDDIVKAYEKEDARRKKGGDTAGKKGETTDAADGDKSSSDSE		AtLDAP2 Homologs					AtLDAP3 Homologs
Arabidopsis halleri	*A.halleri v2.1.0|Ah2G17040.2	AhLDAP1	METEKKNSKEVGLKHLGFVRIAAIQILASVSNLYDYAKQNSGPLKSAVEKVEGAVTTVVTPVYQKFKDVPDSLLVFLDHKVGEVSYKFDEHAPPMAKQVVNQAHVLIYKATEKAQSFVKEARTGGPKAAFSYAATEYKYFVVTNSVKVWAKLNQYKPIHAVGDKALPVAAHLSSRYNDLVTDMTQMGYSLVGYLPLVPVDDIVKAYEKEDAARKKGGESEETATTDGKKGETADTTDGNKSSSVSE		Species	Phytozome Identifier	Annotation	AA Sequence		Species	Phytozome Identifier	Annotation	AA Sequence
Arabidopsis lyrata	*A.lyrata v2.1|AL2G25910.t1	AlLDAP1	METEKKNSKEVGLKHLGFVRIAAIQILASVSNLYDYAKQNSGPLKSAVEKVEGAVTTVVTPVYQKFKDVPDSLLVFLDHKVGEVSYKFDEHAPPMAKQVVNQAHVLIYKATEKAQNFVKEARTGGPKAAFSYAATEYKYFVVTNSVKVWAKLNQYKPIHAVGDKALPVAAHLSSRYNDLVTDMTQMGYSLVGYLPLVPVDDIVKAYKKEDAARKKGGESEETATTDGKKGETANTTDGNKSSSDSE		Arabidopsis thaliana	˚AT2G47780	AtLDAP2	MAEDEIVVEEEQSQPQEITPVPPSSSSSPSLVVEDDDEMKLKHLEFIQVAAVYFAACFSTLYELAKDNAGPLKLGVENIEDCVRTVLAPLYEKFHDVPFKLLLFVDRKVDDVFFDVETYVPSLVKQASSQALTVATEVQRTGVVDTTKSIARSVRDKYEPAAEYYAATLWRLLNQLPLFPEVAHLVIPTAFYWSEKYNDAVRYVGDRDYFGAEYLPMIPIEKISDILEQDQCRAD		Arabidopsis thaliana	˚AT5G16550	AtLDAP3	MATQTDLAQPKLDMTKEEKERLKYLQFVQAAAVEALLRFALIYAKAKDKSGPLKPGVESVEGAVKTVVGPVYEKYHDVPVEVLKYMDQKVDMSVTELDRRVPPVVKQVSAQAISAAQIAPIVARALASEVRRAGVVETASGMAKSVYSKYEPAAKELYANYEPKAEQCAVSAWKKLNQLPLFPRLAQVAVPTAAFCSEKYNDTVVKAAEKGYRVTSYMPLVPTERISKIFAEEKAETEPLEFHPLD
Boechera stricta	*B.stricta v1.2|Bostr.26959s0168.1.p	BsLDAP1	METEKKNSKELGLKHLGFVRVAAIQILASVSNLYDYAKQNSGSLKSAVEKVEGAVTTVVTPVYHKFKDVPDSLLVFLDHKVGEASYKFDKHAPPMAKQVVTQAHVLIYKATEKAQSFVKEARTGGPKAAFNYAATEYKYFVVTNSVKVWAKLNQYKPIHAVGEKALPVAANLFGRYNDLVTDMSQMGYSLVGYLPLVPVDDIVKAYEKENAEQKKGGDTATIDEKKGETTATTDDGNKSSSDSE		Arabidopsis lyrata	*A.lyrata v2.1|AL4G47360.t1	AlLDAP2	MAEEDEIVVEEEQSQPPEVTPVPPSSSPSPSLVVEDDDEMKLKHLEFIQVAAVYFAACFSTLYELAKDNAGPLQLGVENIEDSVRTVLAPLYDKFHDVPFKLLLFVDRKVDDVFFDVETYVPSLVKQASSQALTVATEVQRAGVVDTTKSIARSVRDKYEPVAEYYAATLWRLLNQVPLFPEVAHLVIPTAFYWSEKYNDAVRYVGDRDYFGAEYLPMIPIEKISDILEQDQCRSD		Arabidopsis lyrata	*A.lyrata v2.1|AL3G16100.t1	AlLDAP3	MATQTDLAQPKLDMTKEEKERLKYLQFVQAAAVEALLRFALIYAKAKDKSGPLKPGVESVEGAVKTVVGPVYEKYHDVPVEVLKYMDQKVDMSVTELDRRVPPVVKQVSAQAISAAQIAPIVARALASEVRRAGVVETASGMAKSVYTKYEPAAKELYANYEPKAEQCAVSAWKKLNQLPLFPRLAQVAVPTAAFCSEKYNDTVVKAAEKGYRVTSYMPLVPTERISKIFAEEKAETEPLEFHPLD
Alyssum linifolium	*A.linifolium v1.1|Alyli.0073s0094.1.p	AliLDAP1	METDMKNSKDLGLKHLGFVRVAAIQILVSVSNLYEYAKQNSGPLKSAVGKVEGAVTTVVTPVYQKFKDVPDSLLVFLDHKVGEASYKFDKHAPPMAKQVITQAHVLIYKATEKAQSFVKEARTGGPKAAFNFAATEYKYFVVTNSVKVWAKLNEYKPIHAVGEKALPLAANLSGKYNDLVTDMSRMGYSLVGYLPLVPVDDIVKAYEKEDAGRKKGGDTATTDGKKEETTPPTDGNKSSSDSETD		Arabidopsis halleri	*A.halleri v2.1.0|Ah4G37570.1	AhLDAP2	MAEDEIVVEEEQSQPPSSSPSPSLVVEDDDEMKLKHLEFIQVAAVYFAACFSTLYELAKDNAGPLQLGVENIEDSVRTVLAPLYDKFHDVPFKLLLFVDRKVDDVFFDVETYVPSLVKQASSQALTVATEVQRAGVVDTTKSIARSVRDKYEPVAEYYAATLWRLLNQVPLFPEVAHVVIPTAFYWSEKYNDAVRYVGDRDYFGAEYLPMIPIEKISDILEQDQCRSD		Arabidopsis halleri	*A.halleri v2.1.0|Ah3G02410.1	AhLDAP3	MSTQTDLAQPKLDMTKEEKERLKYLQFVQAAAVEALLRFALIYAKAKDKSGPLKPGVESVEGAVKTVVGPVYEKYHDVPVEVLKYMDQKVDMSVTELDRRVPPVVKQVSAQAISAAQIAPIVARALASEVRRAGVVETASGMAKSVYTKYEPAAKELYANYEPKAEQCAVSAWKKLNQLPLFPRLAQVAVPTAAFCSEKYNDTVVKAAEKGYRVTSYMPLVPTERISKIFAEEKAETEPLEFHPLD
Descurainia sophioides	*D.sophioides v1.1|Desop.0012s0072.1.p	DsLDAP1	METEVKNSKELGLKHLGFVRVAAIQILVSVSNLYEYAKQNSGPLKSAVGNVEGAVTTVVTPVYQKFKDVPDSLLVFLDHKVGEASYKFDKHAPPMAKQVITQAHVLIYKATEKAQSFVKEARTGGPKAAFNFAATEYKYFAVTNSVKVWAKLNEYKPIHAVGEKALPLAANLSGKYNDLVTDMSQMGYSLVGYLPLVPVDDIVKAYEKEDAGRKKGGDTATTDGKKEETTPTTDGKKEETTPTTDGNKSSSESETD		Malcolmia maritima	*M.maritima v1.1|Mamar.0006s0346.1.p	MmLDAP2	MAEDEIVVEEEQPQEVTPPTSSSSPSPSFVVEDDDETKLKHLEFIQVAAVYLAVCFSTLYEFAKDNAGPLKLGVENIEDSVRIVLSPLYDKFYDVPFKLLLFVDRKVDDVFFHVETYVPSLVKQASSQALTVATEVQRAGIVDTTKSIARSVRDKYEPVAEHYAATLWRLLNRVPLFPEVAQLVIPTAFYWSEKYNDLVRYVGDRDYYVAEYLPMIPIEKISDILEQDQCRADYSRY		Boechera stricta	*B.stricta v1.2|Bostr.2570s0132.1.p	BsLDAP3	MAAQTDLNQPKLDMTKEEKERLKYLQFVQAAAVEAVLRFALIYAKAKDKSGPLKPGVESVEGAVKTVVGPVYEKYHDVPVEVLKYMDQKVDMSVTELDRRVPPVVRQVSAQAISAAQIAPIVARALASEVRRAGVVETASGMAKSVYSKYEPAAKELYANYEPKAEQCAVSAWKKLNQLPLFPRLAQVAVPTAAFCSEKYNDTVVKAAEKGYRVTSYMPLVPTERISKIFAEEKAETQPLEFHPLD
Camelina sativa	*C.sativa_CAM70 v1.1|CsCAM70.07G162100.1.p	CsaLDAP1	METEKKNSKNLSLKHLGFVRVAAIQILASVSNLYDYAKQNSGSLKSAVEKVEGAVTTVVTPVYHKLKDVPDSLLVFLDHKVGEASYKFDKHAPPMAKQAVTQAHVLIYKATEKAQSFVKEARTGGPKAAFNFAATEYKCFVVTSSVKVWAKINQYKPIHAVGEKALPVAAHVSTRYNELVTDMTQMGYSLVGYLPLVPVDDFVKAYEKEDAEQKKKKGEDTATTDGKKGETTATTDGNESSSDSD		Camelina sativa Svalof	*C.sativa_Svalof v1.1|CsSvalof.06G328600.1.p	CsLDAP2	MAEDEIVVEEEQSPEEVVTPPSELPSSSPSFVVEEDDDMKLKHLEFIQVAAVYFAVCFSTLYEFAKDNAGPLKLGVENIEASVQTVLSPLYDKFHDVPFKLLLFVDRKVDDVFFDVEPYVPSLVKQASSQALTVATEVQRAGVVDTTKNIARSVREKYEPVAEHYAVTLWRLLNQVPLFPEIAQLVIPTAFYWSEKYNDTVRYAGDRDYYVAEYLPMIPIEKISDILEQDQCRADYLH		Malcolmia maritima	*M.maritima v1.1|Mamar.0016s0152.1.p	MmLDAP3	MAAQTDLNQPKLDMTKEEKERLKYLQFVQAAAVEAVLRFALIYAKAKDKSGPLKPGVESVEGAVKTVVGPVYEKYHDVPVEVLKYMDQKVDMSVTELDRRVPPVVKQVSAQAISAAQIAPIVARAFASEVRRAGVVETASGMAKSVYSKYEPAAKELYANYEPKAEQCAVSAWKKLNQLPLFPRLAQVAVPTAAFCSEKYNDTVVKAAEKGYRVTSYMPLVPTERISKIFTEEKAETKPLEFHPLD
Capsella grandiflora	*C.grandiflora v1.1|Cagra.1125s0005.1.p	CgLDAP1	METEKKNSKNLGLKHLGFVRVAAIQLLASVSNLYDYAKQNSGSLKSAVEKVEGAVTTVVTPVYHKFKDVPDSLLLFLDHKVGEASYKFDKHAPPMAKQVVTQAHVLIYKATEKAQSFVKEARTGGPKAAFSYAATEYKCFVVNNSVKVWAKLNHYKPIHAVGEKALPVAAKFFGRYNDLVTDMSQMGYSLVGYLPLVPVDDIVKAYEKEDAKQKKGGDTAATTDGKKEETAATTDGNKSSSDSE		Descurainia sophioides	*D.sophioides v1.1|Desop.0002s0040.1.p	DsLDAP2	MAEDEIVVEEQSQEVTPSSSSSPPPSLVVDGDDVDEMKLKHLDFIQVAAVYFAVCFSTIYEFAKDNAGPLKLGVENIEDSVRAVLSPLYDKFHDVPFKLLLFVDRKVDDVFFDVETYVPSLVKQASSQALTVATEMQRAGVVDTTKGIARSVRDKYEPVAEYYAVTLWRLLNRVPLFPEVAQLVIPTAFYWSETYNDAVRYVGDRDYYVAEYIPMIPIEKISDILEQDQCRADQ		Capsella rubella	*C.rubella v1.1|Carub.0003s0479.1.p	CrLDAP3	MAAQTDLNQPKLDMTKEEKERLKYLQFVQGAAVEALLRFALIYAKAKDKSGPLKPGVESVEGAVKTVVGPVYEKYHDVPVEVLKYMDQKVDLSVTELDRRVPPVVKQVSAQAISAAQIAPIVARALASEVRRAGVVETASGMAKSVYSKYEPAAKELYANYEPKAEQCAVSAWKKLNQLPLFPRLAQVAVPTAAFCSEKYNDTVVKAAEKGYRVTSYMPLVPTERISKIFAEEKAETEALEFHPLD
Capsella rubella	*C.rubella v1.1|Carub.0002s1365.1.p	CrLDAP1	METEKKNSKNLGLKHLGFVRVAAIQLLASVSNLYDYAKQNSGSLKSAVEKVEGAVTTVVTPVYHKFKDVPDSLLLFLDHKVGEASYKFDKHAPPMAKQVVTQAHVLIYKATEKAQSFVKEARTGGPKAAFSYAATEYKCFVVNNSVKVWAKLNHYKPIHAVGEKALPVAAKFFGRYNDLVTDMSQMGYSLVGYLPLVPVDDIVKAYEKEDAKQKKGGDTAATTDGKKEETAATTDGYKSSSDSD		Alyssum linifolium	*A.linifolium v1.1|Alyli.0123s0040.1.p	AliLDAP2	MAEDEIVVEEQSPEVTPSSSSSPPPSLVVDGDDVDEMKLKHLDFIQVAAVYFAVCFSTIYEFAKDNAGPLKLGVENIEDSVRAVLSPLYDKFHDVPFKLLLFVDRKVDDVFFDVETYVPSLVKQASSQALTVATEMQRAGVVDTTKGIARSVRDKYEPVAEYYAVTLWRLLNRVPLFPEVAQLVIPTAFYWSEKYNDAVRYVGDRDYYVAEYIPMIPIEKISDILEQDQCRADQ		Capsella grandiflora	*C.grandiflora v1.1|Cagra.0410s0013.1.p	CgLDAP3	MAAQTDLNQPKLDMTKEEKERLKYLQFVQGAAVEALLRFALIYAKAKDKSGPLKPGVESVEGAVKTVVGPVYEKYHDVPVEVLKYMDQKVDLSVTELDRRVPPVVKQVSAQAISAAQIAPIVARALASEVRRAGVVETASGMAKSVYSKYEPAAKELYANYEPKAEQCAVSAWKKLNQLPLFPRLAQVAVPTAAFCSEKYNDTVVKAAEKGYRVTSYMPLVPTERISKIFAEEKAETEALEFHPLD
Lepidium sativum	*L.sativum v1.1|Lesat.0030s0166.1.p	LsLDAP1	METEKKKNSNDLGLKHLGFVRVAAIQILVSVSNLYESAKQNSGPLKSAVGKVEGAVTTVVTPVYHKFKDVPDSLLLFLDQKVGEASYKFDKHAPSMAKQVVNQAHVLIFKATEKTRSFVKEARTGGPKAAFNYAANEYKCFLVTNSVKVWAKLNQYKPIHAVGDKALPVAAHFCSRYNDLVTDMSQMGYSLVGYLPLVPVDDIVKAYAKEDAARKNGGDSTATDGNKSSSDSDSDSD		Boechera stricta	*B.stricta v1.2|Bostr.13208s0040.1.p	BsLDAP2	MAEDEIVVEEEQSQEVTPPSLVVEEDDAMKLKHLEFIQVAAVYFAVCFLTLYEFAKDNSGPLKLGVENIEASVQTVLSPLYDKFHDVPFKLLLFVDRKVDDVFFDVEPYVPSLVKQASSQALTVATEVQRAGVVDTTKSIARSVREKYEPVAEHYAATLWRLLNQVPLFPEIAQLVIPTAFYWSEKYNDAVRYAGDRDYYVAEYLPMIPIEKISDILEQDQSRADYLH		Descurainia sophioides	*D.sophioides v1.1|Desop.0015s0176.1.p	DsLDAP3	MTAQTDLNQPKLDLNKEEKERLKYLQFVQAAAVEAVLRFALIYAKAKDKSGPLKPGVESVEGAVKTVVGPVYEKYHDVPVEVLKYMDHKVDMSVTELDRRVPPVVKQVSAQAISAAQIAPIVARAFATEVRRAGVVETASGMAKSVYSKYEPAAKELYASYEPKAEQCAVSAWKKLNQLPLFPRLAQVAVPTAAFCSEKYNDTVVKAAEKGYRVSSYMPLVPTERISKIFAEEKAETEPLEFHPLD
					Capsella rubella	*C.rubella v1.1|Carub.0004s3049.1.p	CrLDAP2	MAEDEIVVEEEQSPEVTPPSDLPSSSPSLLVGQDDDMELKHLEFIQVAAVYFAVCFSTLYEFAKDNAGPLKLGVENIEASVQTVLSPLYDKFHDVPFKLLLFVDRKVDDVFFDVEPYVPSLVKHASSQALTVATEVQRAGVVDTTRNIARTVREKYEPVAEHYAATLWRLLNQVPLVPDIAQLVIPTAFYWSEKYNDAVRYASDRDYYVAEYLPMIPIEKISDILEQDQCRADYLH		Rorippa islandica	*R.islandica v1.1|Roisl.0039s0072.1.p	RiLDAP3	MAQTDVNQPKLDMTKEEKERLKYLEFVQAAAVEALLRFALIYAKAKDKSGPLKPGVESVEGAVKTVVGPVYEKYHDVPVEVLKYMDQKVDMSVTEIDRRVPPVVKQVSAQAISAAQIAPIVARALASEVRRAGVVETASGMAKSVYSKYEPAAKELYANYEPKAERCVVSAWKKLNQLPLFPRLAQVAVPTAAFCSEKYNDTVVKAAEKGYRVSSYMPLVPTERISKIFAEEKAETESLEFHPLD
					Isatis tinctoria	*I.tinctoria v1.1|Isati.1882s0012.1.p	ItLDAP2	MAENEIVVEEESEQVTPSFSSSLNVEDDDEAKLKHLGFVKTAAIYFAVCLSTLYELAKDNAGPLKLGVDNIEATVQTVLSPLYDKFHDVPFKLLLFVDRKVDDVFFHVETYVPSLVKQASSQALTVATEVQRAGVLDTTKSIARSVRYKYEPIAEYYAATLWRLLNRVPLFPEVAQLVIPTAFYWSEKYNDAVRYVGDRDYYVAEYLPMIPIEKISDILEQEQRRAD		Isatis tinctoria	*I.tinctoria v1.1|Isati.0429s0008.1.p	ItLDAP3	MTQTDLNQPKLDMTKEEKERLKYLEFVQAAAVEAVLRFALIYAKAKDKSGPLKPGVESVEGAVKTVVGPVYQKYHDVPVEVLKYMDQKVDMSVTELDRRVPPMVKQVSAQAISAAQIAPIVARALASEVRRAGVVETASGMAKSVYSKYEPAAKELYASYEPKAEQCAVSAWKKLNQLPLFPRLAQVAVPTAAFCSEKYNDTVVKAAERGYRVTSYMPLVPTERISKIFADGKTETEPLEFHPLD
					Lepidium sativum	*L.sativum v1.1|Lesat.0124s0031.1.p	LsLDAP2	MAEDEIVVEEEQPQLVLPSSSSSPSPSLVVENDDEVKLKHLEFIQTATVYFAVCFSTLYEFAKDNAGPLKLGVENIEASGRPVLSPLYEKFHDIPFKLLLFVDRKVDHVLYDVETYIPSLVKRASSQAITVATELQQAGVLDTTKSIARSVRIKYEPVAEYYASTLWRLLNRVPLFPEIAQLVIPTVFYWSEKYNDAVRYVGDRDYYVAEYLPMIPIEKISDFLEQAHCRAY		Alyssum linifolium	*A.linifolium v1.1|Alyli.0006s0144.1.p	AliLDAP3	MTAQTDLNQPKLDLNKEEKERLKYLQFVQAAAVEAVLRFALIYAKAKDKSGPLKPGVESVEGAVKTVVGPVYEKYHDVPVEVLKYMDHKVDMSVTELDRRVPPVVKQVSAQAISAAQIAPIVARAFASEVQRAGVVETASGMAKSVYSKYEPAAKELYASYEPKAEQCAVSAWKKLNQLPLFPRLAQVAVPTAAFCSEKYNDTVVKAAEKGYRVSSYMPLVPTERISKIFAEEKAETEPLEFHPLD
										Camelina sativa	*C.sativa_Svalof v1.1|CsSvalof.19G042700.1.p	CsLDAP3	MAAQTDLNQPKLDMTKEEKERLKYLQFVQAAAVEALLGFALIYAKAKDKSGPLKPGVESVEGAVKTVVGPVYEKYQDVPVEVLKYMDQKVDMSVTELDRRVPPVVKQVSAQAISAAQIAPIVARALATELRRAGVVETASGMAKSVYTKYEPAAKELYANYEPKAEQCAVSAWKRLNQLPLFPRLAQVAVPTAAFCSEKYNDTVVKAAEKGYRVTSYMPLVPTERISKIFSEEKAVAEPLEFHPLD

## Sheet: Table S2
Table S2. List of primers used in this study for RT-PCRs, molecular cloning and plasmid construction. All plasmid constructs used for subcloning and N. benthamiana infiltration are listed under "Cloning and plasmid construction primers" along with the cloning method and forward and reverse primer pairs used in their construction. Plant expression (binary) plasmids were generated using standard Ga…
Cloning and Plasmid Construction Primers
Construct	Cloning method	Forward primer name	Forward primer sequence (5' to 3')	Reverse primer name	Reverse primer sequence (5' to 3')
Entry clones
pDONR-zeo/VfLDAP1	Gateway (BP clonase)	VfLDAP1-pDONR-FP	GGGGACAAGTTTGTACAAAAAAGCAGGCTTCATGGAGAGCGAGAAGAAGACG	VfLDAP1-pDONR-RP	GGGGACCACTTTGTACAAGAAAGCTGGGTCCTAATCTGAATCTGATAAATCAGATTTATCTGC
pDONR-zeo/VfLDAP2	Gateway (BP clonase)	VfLDAP2-pDONR-FP	GGGGACAAGTTTGTACAAAAAAGCAGGCTTCATGGCGGAATCTGAATTGAAAC	VfLDAP2-pDONR-RP	GGGGACCACTTTGTACAAGAAAGCTGGGTCTTACTGGGCTCTGACGC
pDONR-zeo/VfLDAP3	Gateway (BP clonase)	VfLDAP3-pDONR-FP	GGGGACAAGTTTGTACAAAAAAGCAGGCTTCATGGCTGAAAGAGACGTG	VfLDAP3-pDONR-RP	GGGGACCACTTTGTACAAGAAAGCTGGGTCTCAGCTAGAAACCAGTGGTGTG
Expression clones
pMDC32-ChN/mCherry-VfLDAP1	Gateway (LR clonase; pDONR-zeo/VfLDAP1)	-	-	-	-
pMDC32/VfLDAP1	Gateway (LR clonase; pDONR-zeo/VfLDAP1)	-	-	-	-
pMDC32-ChN/mCherry-VfLDAP2	Gateway (LR clonase; pDONR-zeo/VfLDAP2)	-	-	-	-
pMDC32/VfLDAP2	Gateway (LR clonase; pDONR-zeo/VfLDAP2)	-	-	-	-
pMDC32-ChN/mCherry-VfLDAP3	Gateway (LR clonase; pDONR-zeo/VfLDAP3)	-	-	-	-
pMDC32/VfLDAP3	Gateway (LR clonase; pDONR-zeo/VfLDAP3)	-	-	-	-
RT-PCR Primers
Amplicon	Template	Forward primer name	Forward primer sequence (5' to 3')	Reverse primer name	Reverse primer sequence (5' to 3')
VfLDAP1	Wildtype N. benthamiana genomic DNA & infiltrated cDNA	VfLDAP1_RT-PCR-FP	GGAGAGCGAGAAGAAGACGAAT	VfLDAP1_RT-PCR-RP	GTCCGCAACTGTGTGAATGAC
VfLDAP2	Wildtype N. benthamiana genomic DNA & infiltrated cDNA	VfLDAP2_RT-PCR-FP	CGGTCCACTAAAACTGGGGG	VfLDAP2_RT-PCR-RP	TTCAATCGGGATCAACGGCA
VfLDAP3	Wildtype N. benthamiana genomic DNA & infiltrated cDNA	VfLDAP3_RT-PCR-FP	TTGAGACCGTTGAGGGTACG	VfLDAP3_RT-PCR-RP	GGGCACCAAAGGCAAATAGG
VfFADX	Wildtype N. benthamiana genomic DNA & infiltrated cDNA	VfFADX _RT-PCR-FP	TAAACGCTCCCTTCTTCGCT	VfFADX _RT-PCR-RP	ATGGCAGGCAAAGCGATCAT
VfDGAT2	Wildtype N. benthamiana genomic DNA & infiltrated cDNA	VfDGAT2 _RT-PCR-FP	ATCGTGCTTACGTGTTTGGT	VfDGAT2_RT-PCR-RP	TCTTCCCACCACGACATGC
NbACTIN	Wildtype N. benthamiana genomic DNA & infiltrated cDNA	NbACTIN-FP	GATGAAGATACTCACAGAAAGA	NbACTIN-RP	GTGGTTTCATGAATGCCAGCA
